# Supplementary material for: Histological Helicobacter pylori Density Might Not be Associated With the Severity of Neutrophilic Inflammatory Activity
Source: DEN Open. 2026 May 27;7(1):e70356. doi: 10.1002/deo2.70356 (PMC13240408; doi:10.1002/deo2.70356)
Supplement: Supplementary file 2 — Supporting File 2: Baseline characteristics of patients in the single–biopsy‐site and multiple–biopsy‐site subgroups. [file DEO2-7-e70356-s003.xlsx]

## Sheet: Counts_TS1
Group	Total	Control	Case
Single Biopsy	1185	1119	66
Multiple Biopsy	1113	1095	18
Single Antrum	1058	997	61
Single Corpus	47	47	0
Single Incisura	80	75	5
Multi Antrum	643	629	14
Multi Corpus	175	174	1
Multi Incisura	295	292	3

## Sheet: Overall_Single_All
Variable	Level	Overall
n, No.		1185
Age (mean (SD))		49.24 (13.85)
Gender (%)	Female	601 (50.7)
	Male	584 (49.3)
Atrophy_Degree (%)	None	1034 (87.3)
	Mild	102 (8.6)
	Moderate	38 (3.2)
	Severe	11 (0.9)
Intestinal_Metaplasia_Degree (%)	None	894 (75.4)
	Mild	230 (19.4)
	Moderate	43 (3.6)
	Severe	18 (1.5)
Hp_Group (%)	Mild	706 (59.6)
	Moderate-Severe	479 (40.4)

## Sheet: Overall_Multi_All
Variable	Level	Overall
n, No.		1113
Age (mean (SD))		54.31 (11.64)
Gender (%)	Female	610 (54.8)
	Male	503 (45.2)
Atrophy_Degree (%)	None	883 (79.3)
	Mild	160 (14.4)
	Moderate	62 (5.6)
	Severe	8 (0.7)
Intestinal_Metaplasia_Degree (%)	None	748 (67.2)
	Mild	283 (25.4)
	Moderate	64 (5.8)
	Severe	18 (1.6)
Hp_Group (%)	Mild	675 (60.6)
	Moderate-Severe	438 (39.4)

## Sheet: Overall_Single_Antrum
Variable	Level	Overall
n, No.		1058
Age (mean (SD))		48.36 (13.75)
Gender (%)	Female	529 (50.0)
	Male	529 (50.0)
Atrophy_Degree (%)	None	933 (88.2)
	Mild	87 (8.2)
	Moderate	30 (2.8)
	Severe	8 (0.8)
Intestinal_Metaplasia_Degree (%)	None	811 (76.7)
	Mild	199 (18.8)
	Moderate	33 (3.1)
	Severe	15 (1.4)
Hp_Group (%)	Mild	612 (57.8)
	Moderate-Severe	446 (42.2)

## Sheet: Overall_Single_Corpus
Variable	Level	Overall
n, No.		47
Age (mean (SD))		57.51 (11.18)
Gender (%)	Female	22 (46.8)
	Male	25 (53.2)
Atrophy_Degree (%)	None	44 (93.6)
	Mild	2 (4.3)
	Moderate	1 (2.1)
Intestinal_Metaplasia_Degree (%)	Severe	38 (80.9)
	None	7 (14.9)
	Mild	2 (4.3)
Hp_Group (%)	Moderate	39 (83.0)
	Severe	8 (17.0)
	Mild
	Moderate-Severe

## Sheet: Overall_Single_Incisura
Variable	Level	Overall
n, No.		80
Age (mean (SD))		55.98 (13.29)
Gender (%)	Female	50 (62.5)
	Male	30 (37.5)
Atrophy_Degree (%)	None	57 (71.2)
	Mild	13 (16.2)
	Moderate	7 (8.8)
	Severe	3 (3.8)
Intestinal_Metaplasia_Degree (%)	None	45 (56.2)
	Mild	24 (30.0)
	Moderate	8 (10.0)
	Severe	3 (3.8)
Hp_Group (%)	Mild	55 (68.8)
	Moderate-Severe	25 (31.2)

## Sheet: Overall_Multi_Antrum
Variable	Level	Overall
n, No.		643
Age (mean (SD))		53.15 (11.92)
Gender (%)	Female	346 (53.8)
	Male	297 (46.2)
Atrophy_Degree (%)	None	513 (79.8)
	Mild	95 (14.8)
	Moderate	32 (5.0)
	Severe	3 (0.5)
Intestinal_Metaplasia_Degree (%)	None	442 (68.7)
	Mild	158 (24.6)
	Moderate	34 (5.3)
	Severe	9 (1.4)
Hp_Group (%)	Mild	372 (57.9)
	Moderate-Severe	271 (42.1)

## Sheet: Overall_Multi_Corpus
Variable	Level	Overall
n, No.		175
Age (mean (SD))		56.05 (10.94)
Gender (%)	Female	86 (49.1)
	Male	89 (50.9)
Atrophy_Degree (%)	None	156 (89.1)
	Mild	15 (8.6)
	Moderate	4 (2.3)
Intestinal_Metaplasia_Degree (%)	Severe	143 (81.7)
	None	28 (16.0)
	Mild	3 (1.7)
	Moderate	1 (0.6)
Hp_Group (%)	Severe	133 (76.0)
	Mild	42 (24.0)
	Moderate-Severe

## Sheet: Overall_Multi_Incisura
Variable	Level	Overall
n, No.		295
Age (mean (SD))		55.81 (11.15)
Gender (%)	Female	178 (60.3)
	Male	117 (39.7)
Atrophy_Degree (%)	None	214 (72.5)
	Mild	50 (16.9)
	Moderate	26 (8.8)
	Severe	5 (1.7)
Intestinal_Metaplasia_Degree (%)	None	163 (55.3)
	Mild	97 (32.9)
	Moderate	27 (9.2)
	Severe	8 (2.7)
Hp_Group (%)	Mild	170 (57.6)
	Moderate-Severe	125 (42.4)

## Sheet: Strata_Single_All
Variable	Level	Control	Case	p
n, No.		1119	66
Age (mean (SD))		49.41 (13.79)	46.26 (14.69)	0.072
Gender (%)	Female	572 (51.1)	29 (43.9)	0.314
	Male	547 (48.9)	37 (56.1)
Atrophy_Degree (%)	None	975 (87.1)	59 (89.4)	0.722
	Mild	96 (8.6)	6 (9.1)
	Moderate	37 (3.3)	1 (1.5)
	Severe	11 (1.0)	0 (0.0)
Intestinal_Metaplasia_Degree (%)	None	848 (75.8)	46 (69.7)	0.300
	Mild	212 (18.9)	18 (27.3)
	Moderate	41 (3.7)	2 (3.0)
	Severe	18 (1.6)	0 (0.0)
Hp_Group (%)	Mild	661 (59.1)	45 (68.2)	0.181
	Moderate-Severe	458 (40.9)	21 (31.8)

[truncated: 7 more sheets: Strata_Multi_All, Strata_Single_Antrum, Strata_Single_Corpus, Strata_Single_Incisura, Strata_Multi_Antrum, Strata_Multi_Corpus, Strata_Multi_Incisura]
